# Supplementary material for: Retinal imaging with hand-held optical coherence tomography in older people with or without postoperative delirium after hip fracture surgery: A feasibility study
Source: PLoS One. 2024 Jul 16;19(7):e0305964. doi: 10.1371/journal.pone.0305964 (PMC11251583; doi:10.1371/journal.pone.0305964)
Supplement: S1 File — (XLSX) [file pone.0305964.s001.xlsx]

## Sheet: OCT_Feasibility_RNFL_data
PID	POD_Status	rnfl_S	rnfl_N	rnfl_I	rnfl_T	rnfl_all
1	No POD	105	60	112	54	91
2	POD	76	57	76	38	67
3	No POD	102	87	114	55	97
4	No POD	113	61	103	57	92
5	No POD	102	87	108	55	94
6	No POD	105	70	119	50	95
7	No POD	121	74	NA	66	NA
8	POD	83	45	93	46	74
9	No POD	102	71	87	49	83
10	No POD	93	69	85	48	79
11	No POD	NA	NA	NA	NA	NA
12	No POD	101	57	118	60	93
13	No POD	99	65	108	59	90
14	No POD	104	56	82	51	80
15	No POD	99	52	92	46	80
16	No POD	73	45	78	66	68
17	No POD	99	59	117	55	91
18	No POD	NA	NA	NA	NA	NA
19	No POD	NA	NA	NA	NA	NA
20	POD	98	61	108	54	88
21	No POD	103	57	120	45	91
22	POD	85	62	90	47	77
23	No POD	103	70	106	48	90
24	No POD	106	87	123	64	102
25	No POD	96	74	105	57	89
26	No POD	96	67	100	50	86
27	No POD	117	78	124	59	104
28	No POD	NA	NA	NA	NA	NA
29	No POD	108	56	87	50	83
30	No POD	121	93	89	53	95
